# Supplementary material for: A new flea beetle genus from sub-Saharan Africa, and taxonomic remarks on the Blepharida genera group in the Afrotropical region (Chrysomelidae, Galerucinae, Alticini)
Source: Zookeys. 2025 Feb 20;1228:139–59. doi: 10.3897/zookeys.1228.139654 (PMC11868807; doi:10.3897/zookeys.1228.139654)
Supplement: XML Treatment for Afrotropicaltica [file zookeys.1228.139654-treatment1.xml]

<!DOCTYPE tp:taxon-treatment
  PUBLIC "-//TaxonX//DTD Taxonomic Treatment Publishing DTD v0 20100105//EN" "tax-treatment-NSO.dtd">
<tp:taxon-treatment xmlns:tp="http://www.plazi.org/taxpub"><tp:treatment-meta><kwd-group><label>Taxon classification</label><kwd>
                <named-content content-type="kingdom">Animalia</named-content>
              </kwd><kwd>
                <named-content content-type="order">Coleoptera</named-content>
              </kwd><kwd>
                <named-content content-type="family">Chrysomelidae</named-content>
              </kwd></kwd-group><mixed-citation publication-type="journal"><person-group><name><surname>D'Alessandro</surname><given-names>Paola</given-names></name><name><surname>Biondi</surname><given-names>Maurizio</given-names></name></person-group><article-title>A new flea beetle genus from sub-Saharan Africa, and taxonomic remarks on the <italic><tp:taxon-name><tp:taxon-name-part taxon-name-part-type="genus" reg="Blepharida">Blepharida</tp:taxon-name-part></tp:taxon-name></italic> genera group in the Afrotropical region (<tp:taxon-name><tp:taxon-name-part taxon-name-part-type="family">Chrysomelidae</tp:taxon-name-part></tp:taxon-name>, <tp:taxon-name><tp:taxon-name-part taxon-name-part-type="subfamily">Galerucinae</tp:taxon-name-part></tp:taxon-name>, <tp:taxon-name><tp:taxon-name-part taxon-name-part-type="tribe">Alticini</tp:taxon-name-part></tp:taxon-name>)</article-title><source>Zookeys</source><day>20</day><month>02</month><year>2025</year><volume>1228</volume><fpage>139</fpage><lpage>159</lpage><pub-id pub-id-type="doi">10.3897/zookeys.1228.139654</pub-id></mixed-citation></tp:treatment-meta><tp:nomenclature><tp:taxon-name>
              <object-id xmlns:xlink="http://www.w3.org/1999/xlink" content-type="arpha" xlink:type="simple">0CDDD190-7E9A-5637-A96E-BECC248698A7</object-id>
              <tp:taxon-name-part taxon-name-part-type="genus" reg="Afrotropicaltica">Afrotropicaltica</tp:taxon-name-part>
              <object-id xmlns:xlink="http://www.w3.org/1999/xlink" content-type="zoobank" xlink:type="simple">https://zoobank.org/011F6C24-9303-4535-9952-09533542B544</object-id>
            </tp:taxon-name><tp:taxon-authority>gen. nov.</tp:taxon-authority><xref ref-type="fig" rid="F1">Fig. 1</xref></tp:nomenclature><tp:treatment-sec sec-type="description" id="SECID0E5QAE"><title>Description.</title><p>Body subelliptical-elongate in dorsal view, with subparallel sides (Fig. <xref ref-type="fig" rid="F1">1A, B</xref>), distinctly convex in lateral view. Dorsal surface glabrous, bicoloured in the only known species, with yellowish head and pronotum, and reddish brown elytra. Head (Fig. <xref ref-type="fig" rid="F1">1E</xref>) with frontal grooves, frontal carina, and frontal calli barely distinguishable; surface smooth or micropunctate, with rounded punctures approx. as large as the supraorbital setiferous pore; puncture absent on the middle of front and vertex; eyes large, ovoidal; minimum distance between eyes on vertex, as wide as 2 × the interantennal space; interantennal space prominent compared to the clypeus, as wide as ~ 2/3 the length of the first antennomere; maxillary palpi three-articulated, and labial palpi bi-articulated, both with slender, subcylindrical segments. Antennae (Fig. <xref ref-type="fig" rid="F1">1A, B</xref>) with 11 antennomeres, filiform, longer than 1/2 the body length in both sexes, but slightly shorter in female; antennomere II slightly shorter than 1/2 of antennomere I and as long as 1/2 of antennomere III; antennomere IV as long as (female) or slightly longer (male) than antennomere III; antennomeres V–IX generally slightly longer than antennomere I (male) or approximately as long as antennomere I (female); antennomere X slightly shorter than antennomere I, especially in female; antennomere XI distinctly longer than antennomere I. Prothorax distinctly depressed dorsally (not subcylindrical). Pronotum (Fig. <xref ref-type="fig" rid="F1">1D</xref>) subrectangular, slightly convergent anteriorly, with curved, moderately expanded lateral margins, clearly visible in dorsal view; basal margin moderately arched; surface smooth to micropunctate without any groove or depression; anterior angles barely prominent; posterior angles widely obtuse; punctation rounded, quite sparse and irregularly distributed. Scutellum subtriangular. Elytra (Fig. <xref ref-type="fig" rid="F1">1A, B, D</xref>) subparallel, with base as wide as pronotal base; lateral margins finely bordered, barely visible in dorsal view; punctation rounded, variably arranged in numerous rows or bands, or almost confused. Epipleurae oblique, clearly visible in lateral view. Procoxal cavities open posteriorly; prosternum approx. as wide as the procoxal cavities; intercoxal prosternal process quite narrow; mesosternum slightly wider than prosternum, and distinctly wider than mesocoxal cavities; metasternum wider than mesosternum, twice the width of the metacoxal cavities; first abdominal ventrite as wide as metacoxal cavities. Posterior femora elliptical-elongate, moderately swollen; dorsal margin of middle and hind tibiae with distinct ciliate emargination, acute apically; hind tibiae straight in dorsal view; apical spur of hind tibiae simple; third visible metatarsomere deeply incised; fourth visible tarsomere of metatarsus simple, not swollen in both male and female; claws appendiculate. Metafemoral extensor tendon (Fig. <xref ref-type="fig" rid="F1">1H</xref>) with extended arm (ea: Fig. <xref ref-type="fig" rid="F1">1H</xref>) as long as ~ 1/2 the dorsal lobe (dl: Fig. <xref ref-type="fig" rid="F1">1H</xref>); dorsal-basal angle (dba: Fig. <xref ref-type="fig" rid="F1">1H</xref>) approx. right angled, moderately prominent apically; ventral-basal angle (vba: Fig. <xref ref-type="fig" rid="F1">1H</xref>) distinctly obtuse and moderately rounded; apical margin of the tendon (am: Fig. <xref ref-type="fig" rid="F1">1H</xref>) slightly C-shaped; dorsal margin of ventral lobe (dmv: Fig. <xref ref-type="fig" rid="F1">1H</xref>) oblique; basal angle of ventral lobe (bav: Fig. <xref ref-type="fig" rid="F1">1H</xref>) quite close to the dorsal-basal angle of the tendon. Median lobe of the aedeagus (Fig. <xref ref-type="fig" rid="F1">1F</xref>) mostly subparallel in ventral view, with truncated apex, and curved in lateral view; dorsal ligula formed by a wider central lobe, and two lateral lobes. Spermatheca (Fig. <xref ref-type="fig" rid="F1">1G</xref>) with subovate basal part, narrowing towards ductus attach; distal part thin, without a distinct collum.</p><fig id="F1" position="float" orientation="portrait"><object-id xmlns:xlink="http://www.w3.org/1999/xlink" content-type="doi" xlink:type="simple">10.3897/zookeys.1228.139654.figure1</object-id><object-id xmlns:xlink="http://www.w3.org/1999/xlink" content-type="arpha" xlink:type="simple">057E43EF-16EA-5F5F-AB92-7D7B47B24E8F</object-id><label>Figure 1.</label><caption><p><italic><tp:taxon-name><tp:taxon-name-part taxon-name-part-type="genus" reg="Afrotropicaltica">Afrotropicaltica</tp:taxon-name-part><tp:taxon-name-part taxon-name-part-type="species" reg="fulvipennis">fulvipennis</tp:taxon-name-part></tp:taxon-name></italic> (Jacoby) comb. nov. <bold>A</bold> lectotype of <italic><tp:taxon-name><tp:taxon-name-part taxon-name-part-type="genus" reg="Blepharida">Blepharida</tp:taxon-name-part><tp:taxon-name-part taxon-name-part-type="species" reg="favareli">favareli</tp:taxon-name-part></tp:taxon-name></italic> Achard, male, Ogooué, Sam-Kita, habitus <bold>B</bold> holotype of <italic><tp:taxon-name><tp:taxon-name-part taxon-name-part-type="genus" reg="Cladocera">Cladocera</tp:taxon-name-part><tp:taxon-name-part taxon-name-part-type="species" reg="fulvipennis">fulvipennis</tp:taxon-name-part></tp:taxon-name></italic> Jacoby, male, habitus <bold>C</bold> distribution <bold>D</bold> head, pronotum, and base of elytra, male, Cameroun, Victoria <bold>E</bold> head, Republique du Congo, P.N. d’Odzala, Mbandza <bold>F</bold> median lobe of the aedeagus, from left to right in ventral, dorsal, and lateral view, Republique du Congo, P.N. d’Odzala, Mbandza <bold>G</bold> spermatheca, paralectotype of <italic><tp:taxon-name><tp:taxon-name-part taxon-name-part-type="genus" reg="Blepharida">Blepharida</tp:taxon-name-part><tp:taxon-name-part taxon-name-part-type="species" reg="favareli">favareli</tp:taxon-name-part></tp:taxon-name></italic> Achard, Democratic Republic of the Congo, Eala <bold>H</bold> metafemoral extensor tendon, Camerun, Victoria. Abbreviations: am: apical margin; bav: basal angle of the ventral lobe; dba: dorsal-basal angle; dl: dorsal lobe; dmv: dorsal margin of the ventral lobe; ea: extended arm; vba: ventral-basal angle; vl: ventral lobe. Scale bars: 3 mm (<bold>A</bold>, <bold>B</bold>); 1 mm (<bold>D</bold>, <bold>E</bold>, <bold>F</bold>, <bold>G</bold>); 500 μm (<bold>H</bold>).</p></caption><graphic xmlns:xlink="http://www.w3.org/1999/xlink" xlink:href="zookeys-1228-139_article-139654__-g001.jpg" position="float" orientation="portrait" xlink:type="simple" id="oo_1256704.jpg"><uri content-type="original_file" xlink:type="simple">https://binary.pensoft.net/fig/1256704</uri></graphic></fig></tp:treatment-sec><tp:treatment-sec sec-type="type species" id="SECID0EAWAE"><title>Type species.</title><p><italic><tp:taxon-name><tp:taxon-name-part taxon-name-part-type="genus" reg="Cladocera">Cladocera</tp:taxon-name-part><tp:taxon-name-part taxon-name-part-type="species" reg="fulvipennis">fulvipennis</tp:taxon-name-part></tp:taxon-name></italic> Jacoby, 1895.</p></tp:treatment-sec><tp:treatment-sec sec-type="etymology" id="SECID0ERWAE"><title>Etymology.</title><p>The name of the new genus refers to flea beetle with strictly Afrotropical distribution. Gender feminine.</p></tp:treatment-sec><tp:treatment-sec sec-type="distribution" id="SECID0EWWAE"><title>Distribution.</title><p>Cameroon, Central African Republic, Democratic Republic of the Congo, Gabon, Ivory Coast, Kenya, Republic of South Africa, Togo, Uganda (Fig. <xref ref-type="fig" rid="F1">1C</xref>).</p></tp:treatment-sec></tp:taxon-treatment>
