# Supplementary material for: A new flea beetle genus from sub-Saharan Africa, and taxonomic remarks on the Blepharida genera group in the Afrotropical region (Chrysomelidae, Galerucinae, Alticini)
Source: Zookeys. 2025 Feb 20;1228:139–59. doi: 10.3897/zookeys.1228.139654 (PMC11868807; doi:10.3897/zookeys.1228.139654)
Supplement: XML Treatment for Afrotropicaltica fulvipennis [file zookeys.1228.139654-treatment2.xml]

<!DOCTYPE tp:taxon-treatment
  PUBLIC "-//TaxonX//DTD Taxonomic Treatment Publishing DTD v0 20100105//EN" "tax-treatment-NSO.dtd">
<tp:taxon-treatment xmlns:tp="http://www.plazi.org/taxpub"><tp:treatment-meta><kwd-group><label>Taxon classification</label><kwd>
                <named-content content-type="kingdom">Animalia</named-content>
              </kwd><kwd>
                <named-content content-type="order">Coleoptera</named-content>
              </kwd><kwd>
                <named-content content-type="family">Chrysomelidae</named-content>
              </kwd></kwd-group><mixed-citation publication-type="journal"><person-group><name><surname>D'Alessandro</surname><given-names>Paola</given-names></name><name><surname>Biondi</surname><given-names>Maurizio</given-names></name></person-group><article-title>A new flea beetle genus from sub-Saharan Africa, and taxonomic remarks on the <italic><tp:taxon-name><tp:taxon-name-part taxon-name-part-type="genus" reg="Blepharida">Blepharida</tp:taxon-name-part></tp:taxon-name></italic> genera group in the Afrotropical region (<tp:taxon-name><tp:taxon-name-part taxon-name-part-type="family">Chrysomelidae</tp:taxon-name-part></tp:taxon-name>, <tp:taxon-name><tp:taxon-name-part taxon-name-part-type="subfamily">Galerucinae</tp:taxon-name-part></tp:taxon-name>, <tp:taxon-name><tp:taxon-name-part taxon-name-part-type="tribe">Alticini</tp:taxon-name-part></tp:taxon-name>)</article-title><source>Zookeys</source><day>20</day><month>02</month><year>2025</year><volume>1228</volume><fpage>139</fpage><lpage>159</lpage><pub-id pub-id-type="doi">10.3897/zookeys.1228.139654</pub-id></mixed-citation></tp:treatment-meta><tp:nomenclature><tp:taxon-name>
              <object-id xmlns:xlink="http://www.w3.org/1999/xlink" content-type="arpha" xlink:type="simple">6540888E-F736-5F22-8E82-1639B9EDD0D4</object-id>
              <tp:taxon-name-part taxon-name-part-type="genus" reg="Afrotropicaltica">Afrotropicaltica</tp:taxon-name-part>
              <tp:taxon-name-part taxon-name-part-type="species" reg="fulvipennis">fulvipennis</tp:taxon-name-part>
            </tp:taxon-name><tp:taxon-authority>(Jacoby, 1895), comb. nov.</tp:taxon-authority><xref ref-type="fig" rid="F1">Fig. 1</xref><tp:nomenclature-citation-list><tp:nomenclature-citation><tp:taxon-name>
                  <tp:taxon-name-part taxon-name-part-type="genus" reg="Cladocera">Cladocera</tp:taxon-name-part>
                  <tp:taxon-name-part taxon-name-part-type="species" reg="fulvipennis">fulvipennis</tp:taxon-name-part>
                </tp:taxon-name><comment>Jacoby, 1895: 179.</comment></tp:nomenclature-citation><tp:nomenclature-citation><tp:taxon-name>
                  <tp:taxon-name-part taxon-name-part-type="genus" reg="Blepharida"/>
                  <tp:taxon-name-part taxon-name-part-type="species" reg="favareli"/>
                </tp:taxon-name><comment>= <tp:taxon-name><tp:taxon-name-part taxon-name-part-type="genus" reg="Blepharida">Blepharida</tp:taxon-name-part><tp:taxon-name-part taxon-name-part-type="species" reg="favareli">favareli</tp:taxon-name-part></tp:taxon-name> Achard, 1922: 8, syn. nov.</comment></tp:nomenclature-citation><tp:nomenclature-citation><tp:taxon-name>
                  <tp:taxon-name-part taxon-name-part-type="genus" reg="Blepharida">Blepharida</tp:taxon-name-part>
                  <tp:taxon-name-part taxon-name-part-type="species" reg="fulvipennis">fulvipennis</tp:taxon-name-part>
                </tp:taxon-name><comment>(Jacoby, 1895): <xref ref-type="bibr" rid="B2">Achard 1922</xref>: 9, <xref ref-type="bibr" rid="B15">Bryant 1942</xref>: 161.</comment></tp:nomenclature-citation><tp:nomenclature-citation><tp:taxon-name>
                  <tp:taxon-name-part taxon-name-part-type="genus" reg="Diamphidia">Diamphidia</tp:taxon-name-part>
                  <tp:taxon-name-part taxon-name-part-type="species" reg="fulvipennis">fulvipennis</tp:taxon-name-part>
                </tp:taxon-name><comment>(Jacoby, 1895): <xref ref-type="bibr" rid="B7">Bechyné 1960</xref>: 111, <xref ref-type="bibr" rid="B61">Scherer 1969</xref>: 371.</comment></tp:nomenclature-citation><tp:nomenclature-citation><tp:taxon-name>
                  <tp:taxon-name-part taxon-name-part-type="genus" reg="Diamphidia">Diamphidia</tp:taxon-name-part>
                  <tp:taxon-name-part taxon-name-part-type="species" reg="fulvipennis">fulvipennis</tp:taxon-name-part>
                  <tp:taxon-name-part taxon-name-part-type="subspecies" reg="favareli">favareli</tp:taxon-name-part>
                </tp:taxon-name><comment>(Achard, 1922): <xref ref-type="bibr" rid="B7">Bechyné 1960</xref>: 111, <xref ref-type="bibr" rid="B60">Scherer 1962</xref>: 78, <xref ref-type="bibr" rid="B62">Scherer 1972</xref>: 16.</comment></tp:nomenclature-citation><tp:nomenclature-citation><tp:taxon-name>
                  <tp:taxon-name-part taxon-name-part-type="genus" reg="Diamphidia">Diamphidia</tp:taxon-name-part>
                  <tp:taxon-name-part taxon-name-part-type="species" reg="favareli">favareli</tp:taxon-name-part>
                </tp:taxon-name><comment>(Achard, 1922): <xref ref-type="bibr" rid="B52">Laboissière 1941</xref>: 240, <xref ref-type="bibr" rid="B11">Biondi et al. 2017</xref>: 112.</comment></tp:nomenclature-citation></tp:nomenclature-citation-list></tp:nomenclature><tp:treatment-sec sec-type="comments" id="SECID0EP3AE"><title>Comments.</title><p><xref ref-type="bibr" rid="B2">Achard (1922)</xref> described <italic><tp:taxon-name><tp:taxon-name-part taxon-name-part-type="genus" reg="Blepharida">Blepharida</tp:taxon-name-part><tp:taxon-name-part taxon-name-part-type="species" reg="favareli">favareli</tp:taxon-name-part></tp:taxon-name></italic> and transferred <italic><tp:taxon-name><tp:taxon-name-part taxon-name-part-type="genus" reg="Cladocera">Cladocera</tp:taxon-name-part><tp:taxon-name-part taxon-name-part-type="species" reg="fulvipennis">fulvipennis</tp:taxon-name-part></tp:taxon-name></italic> Jacoby to the genus <italic><tp:taxon-name><tp:taxon-name-part taxon-name-part-type="genus" reg="Blepharida">Blepharida</tp:taxon-name-part></tp:taxon-name></italic>, due to the similarities with <italic><tp:taxon-name><tp:taxon-name-part taxon-name-part-type="genus" reg="Blepharida">B.</tp:taxon-name-part><tp:taxon-name-part taxon-name-part-type="species" reg="favareli">favareli</tp:taxon-name-part></tp:taxon-name></italic>. <xref ref-type="bibr" rid="B15">Bryant (1942)</xref> transferred <italic><tp:taxon-name><tp:taxon-name-part taxon-name-part-type="genus" reg="Cladocera">Cladocera</tp:taxon-name-part><tp:taxon-name-part taxon-name-part-type="species" reg="fulvipennis">fulvipennis</tp:taxon-name-part></tp:taxon-name></italic> to <italic><tp:taxon-name><tp:taxon-name-part taxon-name-part-type="genus" reg="Blepharida">Blepharida</tp:taxon-name-part></tp:taxon-name></italic>, as already proposed by <xref ref-type="bibr" rid="B2">Achard (1922)</xref>. <xref ref-type="bibr" rid="B7">Bechyné (1960)</xref> established the combination <italic><tp:taxon-name><tp:taxon-name-part taxon-name-part-type="genus" reg="Diamphidia">Diamphidia</tp:taxon-name-part><tp:taxon-name-part taxon-name-part-type="species" reg="fulvipennis">fulvipennis</tp:taxon-name-part></tp:taxon-name></italic> (Jacoby, 1895) and considered the species described by Achard, <italic><tp:taxon-name><tp:taxon-name-part taxon-name-part-type="genus" reg="Blepharida">Blepharida</tp:taxon-name-part><tp:taxon-name-part taxon-name-part-type="species" reg="favareli">favareli</tp:taxon-name-part></tp:taxon-name></italic>, as a geographic form of <italic><tp:taxon-name><tp:taxon-name-part taxon-name-part-type="genus" reg="Diamphidia">D.</tp:taxon-name-part><tp:taxon-name-part taxon-name-part-type="species" reg="fulvipennis">fulvipennis</tp:taxon-name-part></tp:taxon-name></italic>. <xref ref-type="bibr" rid="B61">Scherer (1969)</xref> erroneously reported <italic><tp:taxon-name><tp:taxon-name-part taxon-name-part-type="genus" reg="Diamphidia">Diamphidia</tp:taxon-name-part><tp:taxon-name-part taxon-name-part-type="species" reg="fulvipennis">fulvipennis</tp:taxon-name-part></tp:taxon-name></italic> (Jacoby, 1895) as <italic><tp:taxon-name><tp:taxon-name-part taxon-name-part-type="genus" reg="Diamphidia">Diamphidia</tp:taxon-name-part><tp:taxon-name-part taxon-name-part-type="species" reg="fulvipennis">fulvipennis</tp:taxon-name-part></tp:taxon-name></italic> Jacoby, 1893. We formalize here the synonymy between <italic><tp:taxon-name><tp:taxon-name-part taxon-name-part-type="genus" reg="Cladocera">Cladocera</tp:taxon-name-part><tp:taxon-name-part taxon-name-part-type="species" reg="fulvipennis">fulvipennis</tp:taxon-name-part></tp:taxon-name></italic> Jacoby, 1895 and <italic><tp:taxon-name><tp:taxon-name-part taxon-name-part-type="genus" reg="Blepharida">Blepharida</tp:taxon-name-part><tp:taxon-name-part taxon-name-part-type="species" reg="favareli">favareli</tp:taxon-name-part></tp:taxon-name></italic> Achard, 1922.</p></tp:treatment-sec><tp:treatment-sec sec-type="type material" id="SECID0ERBAG"><title>Type material examined.</title><p><bold><italic>Holotype</italic></bold> ♂ of <italic><tp:taxon-name><tp:taxon-name-part taxon-name-part-type="genus" reg="Cladocera">Cladocera</tp:taxon-name-part><tp:taxon-name-part taxon-name-part-type="species" reg="fulvipennis">fulvipennis</tp:taxon-name-part></tp:taxon-name></italic>: “Type H.T // Togo / Africa // 42 // Type // Jacoby Coll. / 1909–28a. // <italic><tp:taxon-name><tp:taxon-name-part taxon-name-part-type="suborder" reg="Cladocera">Cladocera</tp:taxon-name-part></tp:taxon-name></italic> / <italic><tp:taxon-name><tp:taxon-name-part taxon-name-part-type="genus" reg="Cladocera"/><tp:taxon-name-part taxon-name-part-type="species" reg="fulvipennis">fulvipennis</tp:taxon-name-part></tp:taxon-name></italic> / Jac. / Type” [<named-content xmlns:xlink="http://www.w3.org/1999/xlink" content-type="dwc:verbatimCoordinates" xlink:type="simple"><named-content content-type="geo-json" specific-use="{&#34;type&#34;:&#34;Point&#34;,&#34;coordinates&#34;:[1.097550,8.533250]}" id="NCID0E2CAG" xlink:type="simple">8° 31.995'N 1° 5.853'E</named-content></named-content>] (<named-content xmlns:xlink="http://www.w3.org/1999/xlink" content-type="dwc:institutional_code" xlink:title="United Kingdom, London, The Natural History Museum" xlink:href="http://grbio.org/institution/natural-history-museum-london" xlink:type="simple">NHMUK</named-content>). <named-content xmlns:xlink="http://www.w3.org/1999/xlink" content-type="dwc:institutional_code" xlink:title="USA, Massachusetts, Cambridge, Harvard University, Museum of Comparative Zoology" xlink:href="http://grbio.org/institution/museum-comparative-zoology" xlink:type="simple">MCZC</named-content> hosts the following specimen: “Type / 18327 // Boma / M. Tschoffen // Jacoby 2<sup>nd</sup> / Coll. // <tp:taxon-name><tp:taxon-name-part taxon-name-part-type="genus" reg="Cladocera"/><tp:taxon-name-part taxon-name-part-type="species" reg="fulvipennis">fulvipennis</tp:taxon-name-part></tp:taxon-name> Jac.” [Democratic Republic of the Congo, Boma, <named-content xmlns:xlink="http://www.w3.org/1999/xlink" content-type="dwc:verbatimCoordinates" xlink:type="simple"><named-content content-type="geo-json" specific-use="{&#34;type&#34;:&#34;Point&#34;,&#34;coordinates&#34;:[13.071600,-5.846033]}" id="NCID0EYDAG" xlink:type="simple">5° 50.762'S 13° 4.296'E</named-content></named-content><named-content xmlns:xlink="http://www.w3.org/1999/xlink" content-type="dwc:verbatimCoordinates" xlink:type="simple"><named-content content-type="geo-json" specific-use="{&#34;type&#34;:&#34;Point&#34;,&#34;coordinates&#34;:[13.033333,-5.875556]}" id="NCID0EAEAG" xlink:type="simple">5°52'32"S, 13°02'00"E</named-content></named-content>] (photos available at <ext-link xmlns:xlink="http://www.w3.org/1999/xlink" xlink:type="simple" ext-link-type="uri" xlink:href="https://mczbase.mcz.harvard.edu/guid/MCZ:Ent:18527">https://mczbase.mcz.harvard.edu/guid/MCZ:Ent:18527</ext-link>). Lectotype ♂ of <italic><tp:taxon-name><tp:taxon-name-part taxon-name-part-type="genus" reg="Blepharida">Blepharida</tp:taxon-name-part><tp:taxon-name-part taxon-name-part-type="species" reg="favareli">favareli</tp:taxon-name-part></tp:taxon-name></italic> Achard, here designated: “Type // B. Favareli / Type / J. Achard det. // Ogooué / Sam-Kita” [Gabon, Samkita, <named-content xmlns:xlink="http://www.w3.org/1999/xlink" content-type="dwc:verbatimCoordinates" xlink:type="simple"><named-content content-type="geo-json" specific-use="{&#34;type&#34;:&#34;Point&#34;,&#34;coordinates&#34;:[10.454117,-0.441933]}" id="NCID0EYEAG" xlink:type="simple">0° 26.516'S 10° 27.247'E</named-content></named-content>] (<named-content xmlns:xlink="http://www.w3.org/1999/xlink" content-type="dwc:institutional_code" xlink:title="Czech Republic, Prague, National Museum (Natural History)" xlink:href="http://grbio.org/institution/national-museum-prague-0" xlink:type="simple">NMPC</named-content>). Paralectotype ♀ of <italic><tp:taxon-name><tp:taxon-name-part taxon-name-part-type="genus" reg="Blepharida">Blepharida</tp:taxon-name-part><tp:taxon-name-part taxon-name-part-type="species" reg="favareli">favareli</tp:taxon-name-part></tp:taxon-name></italic> Achard, here designated: “Type // B. Favareli / Type / J. Achard det. // Fort-Sibut / Oubanghi-Chari” [Central African Republic, Fort-Sibut, <named-content xmlns:xlink="http://www.w3.org/1999/xlink" content-type="dwc:verbatimCoordinates" xlink:type="simple"><named-content content-type="geo-json" specific-use="{&#34;type&#34;:&#34;Point&#34;,&#34;coordinates&#34;:[19.085265,5.726190]}" id="NCID0EQFAG" xlink:type="simple">5°43.57140'N 019°05.11590'E</named-content></named-content>] (<named-content xmlns:xlink="http://www.w3.org/1999/xlink" content-type="dwc:institutional_code" xlink:title="Czech Republic, Prague, National Museum (Natural History)" xlink:href="http://grbio.org/institution/national-museum-prague-0" xlink:type="simple">NMPC</named-content>). Paralectotype ♀ of <italic><tp:taxon-name><tp:taxon-name-part taxon-name-part-type="genus" reg="Blepharida">Blepharida</tp:taxon-name-part><tp:taxon-name-part taxon-name-part-type="species" reg="favareli">favareli</tp:taxon-name-part></tp:taxon-name></italic> Achard, here designated: “Type // B. Favareli / Type / J. Achard det. // Musée du Congo / Eala / IX 1912 / R. Mayré” [Democratic Republic of Congo, Eala, <named-content xmlns:xlink="http://www.w3.org/1999/xlink" content-type="dwc:verbatimCoordinates" xlink:type="simple"><named-content content-type="geo-json" specific-use="{&#34;type&#34;:&#34;Point&#34;,&#34;coordinates&#34;:[18.335817,0.040683]}" id="NCID0EIGAG" xlink:type="simple">0° 2.441'N 18° 20.149'E</named-content></named-content>] (<named-content xmlns:xlink="http://www.w3.org/1999/xlink" content-type="dwc:institutional_code" xlink:title="Czech Republic, Prague, National Museum (Natural History)" xlink:href="http://grbio.org/institution/national-museum-prague-0" xlink:type="simple">NMPC</named-content>).</p></tp:treatment-sec><tp:treatment-sec sec-type="material" id="SECID0ESGAG"><title>Other material.</title><p>Cameroon • 16 specs, Victoria [= Limbé <named-content xmlns:xlink="http://www.w3.org/1999/xlink" content-type="dwc:verbatimCoordinates" xlink:type="simple"><named-content content-type="geo-json" specific-use="{&#34;type&#34;:&#34;Point&#34;,&#34;coordinates&#34;:[9.185367,4.031950]}" id="NCID0E2GAG" xlink:type="simple">4°1.917'N, 9°11.122'E</named-content></named-content>], Jun.–Jul.1902, L. Fea leg. (<named-content xmlns:xlink="http://www.w3.org/1999/xlink" content-type="dwc:institutional_code" xlink:title="Italy, Genova, Museo Civico di Storia Naturale di Genova" xlink:href="http://grbio.org/institution/museo-civico-di-storia-naturale-di-genova-giacomo-doria" xlink:type="simple">MSNG</named-content>). CENTRAL AFRICAN REPUBLIC • 1♀, Bamingui-Bangoran Pr., 45 km SSW Bamingui [<named-content xmlns:xlink="http://www.w3.org/1999/xlink" content-type="dwc:verbatimCoordinates" xlink:type="simple"><named-content content-type="geo-json" specific-use="{&#34;type&#34;:&#34;Point&#34;,&#34;coordinates&#34;:[19.926333,7.273333]}" id="NCID0EIHAG" xlink:type="simple">7°16.400'N, 19°55.580'E</named-content></named-content>], 450 m, 13–15 May 2009, A. Kudrna Jr leg. (<abbrev xmlns:xlink="http://www.w3.org/1999/xlink" content-type="institution" xlink:title="Italy, University of L’Aquila, Collection of M. Biondi" id="ABBRID0ENHAG" xlink:type="simple">BAQ</abbrev>). DEMOCRATIC REPUBLIC OF CONGO • 1 spec., Boma [<named-content xmlns:xlink="http://www.w3.org/1999/xlink" content-type="dwc:verbatimCoordinates" xlink:type="simple"><named-content content-type="geo-json" specific-use="{&#34;type&#34;:&#34;Point&#34;,&#34;coordinates&#34;:[13.071600,-5.846033]}" id="NCID0EVHAG" xlink:type="simple">5°50.762'S, 13°4.296'E</named-content></named-content>], M. Tschoffen leg., Jacoby Coll. 1909-28a (<named-content xmlns:xlink="http://www.w3.org/1999/xlink" content-type="dwc:institutional_code" xlink:title="United Kingdom, London, The Natural History Museum" xlink:href="http://grbio.org/institution/natural-history-museum-london" xlink:type="simple">NHMUK</named-content>); 2 specs, ibid (<named-content xmlns:xlink="http://www.w3.org/1999/xlink" content-type="dwc:institutional_code" xlink:title="Belgium, Tervuren, Musée Royal de l’Afrique Centrale" xlink:href="http://grbio.org/institution/royal-museum-central-africa" xlink:type="simple">RMCA</named-content>); 1 spec., Eala [<named-content xmlns:xlink="http://www.w3.org/1999/xlink" content-type="dwc:verbatimCoordinates" xlink:type="simple"><named-content content-type="geo-json" specific-use="{&#34;type&#34;:&#34;Point&#34;,&#34;coordinates&#34;:[18.335817,0.040683]}" id="NCID0EHIAG" xlink:type="simple">0°2.441'N, 18°20.149'E</named-content></named-content>], Oct. 1935, J. Ghesquière leg. (<named-content xmlns:xlink="http://www.w3.org/1999/xlink" content-type="dwc:institutional_code" xlink:title="Belgium, Tervuren, Musée Royal de l’Afrique Centrale" xlink:href="http://grbio.org/institution/royal-museum-central-africa" xlink:type="simple">RMCA</named-content>); 1 spec., P.N. d’Odzala [<named-content xmlns:xlink="http://www.w3.org/1999/xlink" content-type="dwc:verbatimCoordinates" xlink:type="simple"><named-content content-type="geo-json" specific-use="{&#34;type&#34;:&#34;Point&#34;,&#34;coordinates&#34;:[14.871650,1.269450]}" id="NCID0EUIAG" xlink:type="simple">1°16.167'N, 14°52.299'E</named-content></named-content>], Mbandza, Nov. 1992, G. Carpaneto leg. (<abbrev xmlns:xlink="http://www.w3.org/1999/xlink" content-type="institution" xlink:title="Italy, University of L’Aquila, Collection of M. Biondi" id="ABBRID0EZIAG" xlink:type="simple">BAQ</abbrev>); 1 spec., Ekoiongouma, N1.20279 E17.88032 [<named-content xmlns:xlink="http://www.w3.org/1999/xlink" content-type="dwc:verbatimCoordinates" xlink:type="simple"><named-content content-type="geo-json" specific-use="{&#34;type&#34;:&#34;Point&#34;,&#34;coordinates&#34;:[17.880320,1.202790]}" id="NCID0EBJAG" xlink:type="simple">1°12.16740' N, 17°52.81920' E</named-content></named-content>], 341 m, 14 Feb. 2022, canopy light trap (-10 m), C.N. Hackfort &amp; A. Tsoumou leg. (<named-content xmlns:xlink="http://www.w3.org/1999/xlink" content-type="dwc:institutional_code" xlink:title="United Kingdom, London, The Natural History Museum" xlink:href="http://grbio.org/institution/natural-history-museum-london" xlink:type="simple">NHMUK</named-content>); 1 spec., Lokandu [<named-content xmlns:xlink="http://www.w3.org/1999/xlink" content-type="dwc:verbatimCoordinates" xlink:type="simple"><named-content content-type="geo-json" specific-use="{&#34;type&#34;:&#34;Point&#34;,&#34;coordinates&#34;:[25.742767,-2.520467]}" id="NCID0EOJAG" xlink:type="simple">2°31.228'S, 25°44.566'E</named-content></named-content>], Mar.1939, [Capt.] Marée leg. (<named-content xmlns:xlink="http://www.w3.org/1999/xlink" content-type="dwc:institutional_code" xlink:title="United Kingdom, London, The Natural History Museum" xlink:href="http://grbio.org/institution/natural-history-museum-london" xlink:type="simple">NHMUK</named-content>); 13 specs, ibid (<named-content xmlns:xlink="http://www.w3.org/1999/xlink" content-type="dwc:institutional_code" xlink:title="Belgium, Tervuren, Musée Royal de l’Afrique Centrale" xlink:href="http://grbio.org/institution/royal-museum-central-africa" xlink:type="simple">RMCA</named-content>); 1 spec., ibid, 1939 (<named-content xmlns:xlink="http://www.w3.org/1999/xlink" content-type="dwc:institutional_code" xlink:title="Belgium, Tervuren, Musée Royal de l’Afrique Centrale" xlink:href="http://grbio.org/institution/royal-museum-central-africa" xlink:type="simple">RMCA</named-content>); 3 specs, Equateur, Flandria [<named-content xmlns:xlink="http://www.w3.org/1999/xlink" content-type="dwc:verbatimCoordinates" xlink:type="simple"><named-content content-type="geo-json" specific-use="{&#34;type&#34;:&#34;Point&#34;,&#34;coordinates&#34;:[19.091667,-0.379583]}" id="NCID0EFKAG" xlink:type="simple">0°22.775'S, 19°5.500'E</named-content></named-content>], 27 Oct.1932, R.P. Hulstaert leg. (<named-content xmlns:xlink="http://www.w3.org/1999/xlink" content-type="dwc:institutional_code" xlink:title="Belgium, Tervuren, Musée Royal de l’Afrique Centrale" xlink:href="http://grbio.org/institution/royal-museum-central-africa" xlink:type="simple">RMCA</named-content>); 1 spec., ibid, 31 Mar. 1932; 1 spec., Flandria, 15 Mar. 1932; 1 spec., ibid, 1931; 1 spec., Cataractes de Luozi [Luozi <named-content xmlns:xlink="http://www.w3.org/1999/xlink" content-type="dwc:verbatimCoordinates" xlink:type="simple"><named-content content-type="geo-json" specific-use="{&#34;type&#34;:&#34;Point&#34;,&#34;coordinates&#34;:[14.164033,-4.911850]}" id="NCID0ESKAG" xlink:type="simple">4°54.711'S, 14°9.842'E</named-content></named-content>], Dec. 1898, E. Luja leg. (<named-content xmlns:xlink="http://www.w3.org/1999/xlink" content-type="dwc:institutional_code" xlink:title="Belgium, Tervuren, Musée Royal de l’Afrique Centrale" xlink:href="http://grbio.org/institution/royal-museum-central-africa" xlink:type="simple">RMCA</named-content>); 1 spec., Bas-Congo, Lemfu [<named-content xmlns:xlink="http://www.w3.org/1999/xlink" content-type="dwc:verbatimCoordinates" xlink:type="simple"><named-content content-type="geo-json" specific-use="{&#34;type&#34;:&#34;Point&#34;,&#34;coordinates&#34;:[15.261817,-5.353433]}" id="NCID0E6KAG" xlink:type="simple">5°21.206'S, 15°15.709'E</named-content></named-content>], Jun. 1945, Rév. P.L. De Reir leg. (<named-content xmlns:xlink="http://www.w3.org/1999/xlink" content-type="dwc:institutional_code" xlink:title="Belgium, Tervuren, Musée Royal de l’Afrique Centrale" xlink:href="http://grbio.org/institution/royal-museum-central-africa" xlink:type="simple">RMCA</named-content>); 1 spec., Tshuapa, Bokuma <named-content xmlns:xlink="http://www.w3.org/1999/xlink" content-type="dwc:verbatimCoordinates" xlink:type="simple"><named-content content-type="geo-json" specific-use="{&#34;type&#34;:&#34;Point&#34;,&#34;coordinates&#34;:[21.021750,-0.677467]}" id="NCID0EMLAG" xlink:type="simple">[0°40.648'S, 21°1.305'E</named-content></named-content>], Dec. 1951, R.P. Lootens leg. (<named-content xmlns:xlink="http://www.w3.org/1999/xlink" content-type="dwc:institutional_code" xlink:title="Belgium, Tervuren, Musée Royal de l’Afrique Centrale" xlink:href="http://grbio.org/institution/royal-museum-central-africa" xlink:type="simple">RMCA</named-content>); 10 specs, Kisantu [<named-content xmlns:xlink="http://www.w3.org/1999/xlink" content-type="dwc:verbatimCoordinates" xlink:type="simple"><named-content content-type="geo-json" specific-use="{&#34;type&#34;:&#34;Point&#34;,&#34;coordinates&#34;:[15.129150,-5.124550]}" id="NCID0EZLAG" xlink:type="simple">5°7.473'S, 15°7.749'E</named-content></named-content>], P. Goossens leg. (<named-content xmlns:xlink="http://www.w3.org/1999/xlink" content-type="dwc:institutional_code" xlink:title="Belgium, Tervuren, Musée Royal de l’Afrique Centrale" xlink:href="http://grbio.org/institution/royal-museum-central-africa" xlink:type="simple">RMCA</named-content>); 1 spec., ibid, ex col. Seeldrayers; 3 specs, ibid, 1905, col. Clavareau; 1 spec., Uelé, Dingila [<named-content xmlns:xlink="http://www.w3.org/1999/xlink" content-type="dwc:verbatimCoordinates" xlink:type="simple"><named-content content-type="geo-json" specific-use="{&#34;type&#34;:&#34;Point&#34;,&#34;coordinates&#34;:[26.058583,3.643883]}" id="NCID0EGMAG" xlink:type="simple">3°38.633'N, 26°3.515'E</named-content></named-content>], Jun. 1933, J.V. Leroy leg. (<named-content xmlns:xlink="http://www.w3.org/1999/xlink" content-type="dwc:institutional_code" xlink:title="Belgium, Tervuren, Musée Royal de l’Afrique Centrale" xlink:href="http://grbio.org/institution/royal-museum-central-africa" xlink:type="simple">RMCA</named-content>); 1 spec., Uelé, Paulis [= Isiro <named-content xmlns:xlink="http://www.w3.org/1999/xlink" content-type="dwc:verbatimCoordinates" xlink:type="simple"><named-content content-type="geo-json" specific-use="{&#34;type&#34;:&#34;Point&#34;,&#34;coordinates&#34;:[27.620700,2.770200]}" id="NCID0ETMAG" xlink:type="simple">2°46.212'N, 27°37.242'E</named-content></named-content>], 1947, Abbeloos leg. (<named-content xmlns:xlink="http://www.w3.org/1999/xlink" content-type="dwc:institutional_code" xlink:title="Belgium, Tervuren, Musée Royal de l’Afrique Centrale" xlink:href="http://grbio.org/institution/royal-museum-central-africa" xlink:type="simple">RMCA</named-content>); 1 spec., Uelé, Bambesa <named-content xmlns:xlink="http://www.w3.org/1999/xlink" content-type="dwc:verbatimCoordinates" xlink:type="simple"><named-content content-type="geo-json" specific-use="{&#34;type&#34;:&#34;Point&#34;,&#34;coordinates&#34;:[25.692983,3.452833]}" id="NCID0EANAG" xlink:type="simple">[3°27.170'N, 25°41.579'E</named-content></named-content>], 15 Sept. 1933, Lefèvre leg. (<named-content xmlns:xlink="http://www.w3.org/1999/xlink" content-type="dwc:institutional_code" xlink:title="Belgium, Tervuren, Musée Royal de l’Afrique Centrale" xlink:href="http://grbio.org/institution/royal-museum-central-africa" xlink:type="simple">RMCA</named-content>); 1 spec., Stanleyville [= Kisangani <named-content xmlns:xlink="http://www.w3.org/1999/xlink" content-type="dwc:verbatimCoordinates" xlink:type="simple"><named-content content-type="geo-json" specific-use="{&#34;type&#34;:&#34;Point&#34;,&#34;coordinates&#34;:[25.223483,0.509033]}" id="NCID0ENNAG" xlink:type="simple">0°30.542'N, 25°13.409'E</named-content></named-content>], 1924, J. Ghesquière leg. (<named-content xmlns:xlink="http://www.w3.org/1999/xlink" content-type="dwc:institutional_code" xlink:title="Belgium, Tervuren, Musée Royal de l’Afrique Centrale" xlink:href="http://grbio.org/institution/royal-museum-central-africa" xlink:type="simple">RMCA</named-content>); 3 specs, Dima [<named-content xmlns:xlink="http://www.w3.org/1999/xlink" content-type="dwc:verbatimCoordinates" xlink:type="simple"><named-content content-type="geo-json" specific-use="{&#34;type&#34;:&#34;Point&#34;,&#34;coordinates&#34;:[17.483215,-3.274574]}" id="NCID0E1NAG" xlink:type="simple">3°16.47444'S, 17°28.99290'E</named-content></named-content>], 14 Sept. 1908, A. Koller leg. (<named-content xmlns:xlink="http://www.w3.org/1999/xlink" content-type="dwc:institutional_code" xlink:title="Belgium, Tervuren, Musée Royal de l’Afrique Centrale" xlink:href="http://grbio.org/institution/royal-museum-central-africa" xlink:type="simple">RMCA</named-content>); 1 spec., Congo da Lemba [Lemba <named-content xmlns:xlink="http://www.w3.org/1999/xlink" content-type="dwc:verbatimCoordinates" xlink:type="simple"><named-content content-type="geo-json" specific-use="{&#34;type&#34;:&#34;Point&#34;,&#34;coordinates&#34;:[15.337950,-4.409967]}" id="NCID0EHOAG" xlink:type="simple">4°24.598'S, 15°20.277'E</named-content></named-content>], Jan. 1913, R. Mayné leg. (<named-content xmlns:xlink="http://www.w3.org/1999/xlink" content-type="dwc:institutional_code" xlink:title="Belgium, Tervuren, Musée Royal de l’Afrique Centrale" xlink:href="http://grbio.org/institution/royal-museum-central-africa" xlink:type="simple">RMCA</named-content>); 1 spec., ibid, 1–15 Apr. 1913; 7 specs, ibid, oct.–Dec.1911; 1 spec., Mongbwalu (Kilo) [<named-content xmlns:xlink="http://www.w3.org/1999/xlink" content-type="dwc:verbatimCoordinates" xlink:type="simple"><named-content content-type="geo-json" specific-use="{&#34;type&#34;:&#34;Point&#34;,&#34;coordinates&#34;:[30.048400,1.927333]}" id="NCID0EUOAG" xlink:type="simple">1°55.640'N, 30°2.904'E</named-content></named-content>], 1939, Mme Scheitz leg. (<named-content xmlns:xlink="http://www.w3.org/1999/xlink" content-type="dwc:institutional_code" xlink:title="Belgium, Tervuren, Musée Royal de l’Afrique Centrale" xlink:href="http://grbio.org/institution/royal-museum-central-africa" xlink:type="simple">RMCA</named-content>); 1 spec., Kilo [Kilo-Etat <named-content xmlns:xlink="http://www.w3.org/1999/xlink" content-type="dwc:verbatimCoordinates" xlink:type="simple"><named-content content-type="geo-json" specific-use="{&#34;type&#34;:&#34;Point&#34;,&#34;coordinates&#34;:[30.156517,1.828967]}" id="NCID0EBPAG" xlink:type="simple">1°49.738'N, 30°9.391'E</named-content></named-content>], Dr. Abetti leg. (<named-content xmlns:xlink="http://www.w3.org/1999/xlink" content-type="dwc:institutional_code" xlink:title="Belgium, Tervuren, Musée Royal de l’Afrique Centrale" xlink:href="http://grbio.org/institution/royal-museum-central-africa" xlink:type="simple">RMCA</named-content>); 1 spec., Ganda Sundi [<named-content xmlns:xlink="http://www.w3.org/1999/xlink" content-type="dwc:verbatimCoordinates" xlink:type="simple"><named-content content-type="geo-json" specific-use="{&#34;type&#34;:&#34;Point&#34;,&#34;coordinates&#34;:[12.866667,-4.866667]}" id="NCID0EOPAG" xlink:type="simple">4°52.000'S, 12°52.000'E</named-content></named-content>], [Comte J.] de Briey leg. (<named-content xmlns:xlink="http://www.w3.org/1999/xlink" content-type="dwc:institutional_code" xlink:title="Belgium, Tervuren, Musée Royal de l’Afrique Centrale" xlink:href="http://grbio.org/institution/royal-museum-central-africa" xlink:type="simple">RMCA</named-content>); 1 spec., Mahagi-Niarembe [between Mahagi and Niarembe <named-content xmlns:xlink="http://www.w3.org/1999/xlink" content-type="dwc:verbatimCoordinates" xlink:type="simple"><named-content content-type="geo-json" specific-use="{&#34;type&#34;:&#34;Point&#34;,&#34;coordinates&#34;:[31.056183,2.281950]}" id="NCID0E2PAG" xlink:type="simple">2°16.917'N, 31°3.371'E</named-content></named-content>], 1935, Ch. Scops leg. (<named-content xmlns:xlink="http://www.w3.org/1999/xlink" content-type="dwc:institutional_code" xlink:title="Belgium, Tervuren, Musée Royal de l’Afrique Centrale" xlink:href="http://grbio.org/institution/royal-museum-central-africa" xlink:type="simple">RMCA</named-content>); 3 specs, Sud Ogowé, ‘Ngomo [<named-content xmlns:xlink="http://www.w3.org/1999/xlink" content-type="dwc:verbatimCoordinates" xlink:type="simple"><named-content content-type="geo-json" specific-use="{&#34;type&#34;:&#34;Point&#34;,&#34;coordinates&#34;:[23.621483,-4.956300]}" id="NCID0EIQAG" xlink:type="simple">4°57.378'S, 23°37.289'E</named-content></named-content>], [H.A.] Junod leg. (<named-content xmlns:xlink="http://www.w3.org/1999/xlink" content-type="dwc:institutional_code" xlink:title="Belgium, Tervuren, Musée Royal de l’Afrique Centrale" xlink:href="http://grbio.org/institution/royal-museum-central-africa" xlink:type="simple">RMCA</named-content>); 2 specs, Bas Congo, Maydi [<named-content xmlns:xlink="http://www.w3.org/1999/xlink" content-type="dwc:verbatimCoordinates" xlink:type="simple"><named-content content-type="geo-json" specific-use="{&#34;type&#34;:&#34;Point&#34;,&#34;coordinates&#34;:[15.153250,-5.199300]}" id="NCID0EVQAG" xlink:type="simple">5°11.958'S, 15°9.195'E</named-content></named-content>], 1945, Rév. P. Van Eyen leg. (<named-content xmlns:xlink="http://www.w3.org/1999/xlink" content-type="dwc:institutional_code" xlink:title="Belgium, Tervuren, Musée Royal de l’Afrique Centrale" xlink:href="http://grbio.org/institution/royal-museum-central-africa" xlink:type="simple">RMCA</named-content>); 21 specs, ibid; 28 specs, ibid, 1942; 2 specs, ibid, 1943; 3 specs, Kivu, Kavumu à Kabunga, km 82 (Mingazi) [<named-content xmlns:xlink="http://www.w3.org/1999/xlink" content-type="dwc:verbatimCoordinates" xlink:type="simple"><named-content content-type="geo-json" specific-use="{&#34;type&#34;:&#34;Point&#34;,&#34;coordinates&#34;:[28.515817,-2.031167]}" id="NCID0ECRAG" xlink:type="simple">2°1.870'S, 28°30.949'E</named-content></named-content>], Apr.–Jul.1951, H. Bomans leg. (<named-content xmlns:xlink="http://www.w3.org/1999/xlink" content-type="dwc:institutional_code" xlink:title="Belgium, Tervuren, Musée Royal de l’Afrique Centrale" xlink:href="http://grbio.org/institution/royal-museum-central-africa" xlink:type="simple">RMCA</named-content>); 1 spec., ibid, Nov.–Dec. 1951; 1 spec., ibid, 1951; 1 spec., Bas-Uele, Buta [<named-content xmlns:xlink="http://www.w3.org/1999/xlink" content-type="dwc:verbatimCoordinates" xlink:type="simple"><named-content content-type="geo-json" specific-use="{&#34;type&#34;:&#34;Point&#34;,&#34;coordinates&#34;:[24.741217,2.796450]}" id="NCID0EPRAG" xlink:type="simple">2°47.787'N, 24°44.473'E</named-content></named-content>], 1926, Fr. Joseph leg. (<named-content xmlns:xlink="http://www.w3.org/1999/xlink" content-type="dwc:institutional_code" xlink:title="Belgium, Tervuren, Musée Royal de l’Afrique Centrale" xlink:href="http://grbio.org/institution/royal-museum-central-africa" xlink:type="simple">RMCA</named-content>); 1 spec., Mayumbe, Makaia N’Tete [Mayumbe <named-content xmlns:xlink="http://www.w3.org/1999/xlink" content-type="dwc:verbatimCoordinates" xlink:type="simple"><named-content content-type="geo-json" specific-use="{&#34;type&#34;:&#34;Point&#34;,&#34;coordinates&#34;:[27.616667,2.500000]}" id="NCID0E3RAG" xlink:type="simple">2°30.000'N, 27°37.000'E</named-content></named-content>], 24 Nov. 1915, R. Mayné leg. (<named-content xmlns:xlink="http://www.w3.org/1999/xlink" content-type="dwc:institutional_code" xlink:title="Belgium, Tervuren, Musée Royal de l’Afrique Centrale" xlink:href="http://grbio.org/institution/royal-museum-central-africa" xlink:type="simple">RMCA</named-content>); 1 spec., Busira [<named-content xmlns:xlink="http://www.w3.org/1999/xlink" content-type="dwc:verbatimCoordinates" xlink:type="simple"><named-content content-type="geo-json" specific-use="{&#34;type&#34;:&#34;Point&#34;,&#34;coordinates&#34;:[19.918100,-0.087217]}" id="NCID0EJSAG" xlink:type="simple">0°5.233'S, 19°55.086'E</named-content></named-content>], 18 Oct.1905, Waelbroeck leg. (<named-content xmlns:xlink="http://www.w3.org/1999/xlink" content-type="dwc:institutional_code" xlink:title="Belgium, Tervuren, Musée Royal de l’Afrique Centrale" xlink:href="http://grbio.org/institution/royal-museum-central-africa" xlink:type="simple">RMCA</named-content>); 1 spec., Equateur, Bohuma [<named-content xmlns:xlink="http://www.w3.org/1999/xlink" content-type="dwc:verbatimCoordinates" xlink:type="simple"><named-content content-type="geo-json" specific-use="{&#34;type&#34;:&#34;Point&#34;,&#34;coordinates&#34;:[30.231533,1.134983]}" id="NCID0EWSAG" xlink:type="simple">1°8.099'N, 30°13.892'E</named-content></named-content>], 1938, R.P. Hulstaert leg. (<named-content xmlns:xlink="http://www.w3.org/1999/xlink" content-type="dwc:institutional_code" xlink:title="Belgium, Tervuren, Musée Royal de l’Afrique Centrale" xlink:href="http://grbio.org/institution/royal-museum-central-africa" xlink:type="simple">RMCA</named-content>); 1 spec., Ilenge [<named-content xmlns:xlink="http://www.w3.org/1999/xlink" content-type="dwc:verbatimCoordinates" xlink:type="simple"><named-content content-type="geo-json" specific-use="{&#34;type&#34;:&#34;Point&#34;,&#34;coordinates&#34;:[19.874567,-1.982333]}" id="NCID0EDTAG" xlink:type="simple">1°58.940'S, 19°52.474'E</named-content></named-content>], 30 Jan. 1913, R. Mayné leg. (<named-content xmlns:xlink="http://www.w3.org/1999/xlink" content-type="dwc:institutional_code" xlink:title="Belgium, Tervuren, Musée Royal de l’Afrique Centrale" xlink:href="http://grbio.org/institution/royal-museum-central-africa" xlink:type="simple">RMCA</named-content>). GABON • 1♀, Gabon Français [<named-content xmlns:xlink="http://www.w3.org/1999/xlink" content-type="dwc:verbatimCoordinates" xlink:type="simple"><named-content content-type="geo-json" specific-use="{&#34;type&#34;:&#34;Point&#34;,&#34;coordinates&#34;:[11.903967,-0.984367]}" id="NCID0EQTAG" xlink:type="simple">0°59.062'S, 11°54.238'E</named-content></named-content>] (<named-content xmlns:xlink="http://www.w3.org/1999/xlink" content-type="dwc:institutional_code" xlink:title="Czech Republic, Prague, National Museum (Natural History)" xlink:href="http://grbio.org/institution/national-museum-prague-0" xlink:type="simple">NMPC</named-content>). IVORY COAST • 1 spec., Andé, Bongouanou [Bongouanou <named-content xmlns:xlink="http://www.w3.org/1999/xlink" content-type="dwc:verbatimCoordinates" xlink:type="simple"><named-content content-type="geo-json" specific-use="{&#34;type&#34;:&#34;Point&#34;,&#34;coordinates&#34;:[-4.187450,6.650783]}" id="NCID0E4TAG" xlink:type="simple">6°39.047'N, 4°11.247W</named-content></named-content>], Mar. 1962, J. Decelle leg. (<named-content xmlns:xlink="http://www.w3.org/1999/xlink" content-type="dwc:institutional_code" xlink:title="Belgium, Tervuren, Musée Royal de l’Afrique Centrale" xlink:href="http://grbio.org/institution/royal-museum-central-africa" xlink:type="simple">RMCA</named-content>); 1 spec., 1171 m, Mt Tonkoui Peak, <named-content xmlns:xlink="http://www.w3.org/1999/xlink" content-type="dwc:verbatimCoordinates" xlink:type="simple"><named-content content-type="geo-json" specific-use="{&#34;type&#34;:&#34;Point&#34;,&#34;coordinates&#34;:[-7.636806,7.454222]}" id="NCID0EKUAG" xlink:type="simple">07°27'15.2"N, 07°38'12.5"W</named-content></named-content> [<named-content xmlns:xlink="http://www.w3.org/1999/xlink" content-type="dwc:verbatimCoordinates" xlink:type="simple"><named-content content-type="geo-json" specific-use="{&#34;type&#34;:&#34;Point&#34;,&#34;coordinates&#34;:[-7.635800,7.453833]}" id="NCID0ESUAG" xlink:type="simple">7°27.230'N, 7°38.148'W</named-content></named-content>], 1–8 Nov. 2015, general collecting, M. Aristophanous, P. Moretto, E. Ruzzier leg. (<named-content xmlns:xlink="http://www.w3.org/1999/xlink" content-type="dwc:institutional_code" xlink:title="United Kingdom, London, The Natural History Museum" xlink:href="http://grbio.org/institution/natural-history-museum-london" xlink:type="simple">NHMUK</named-content>). KENYA • 1 spec., Brit. E. Africa, Nyangori, N Kavirondo [<named-content xmlns:xlink="http://www.w3.org/1999/xlink" content-type="dwc:verbatimCoordinates" xlink:type="simple"><named-content content-type="geo-json" specific-use="{&#34;type&#34;:&#34;Point&#34;,&#34;coordinates&#34;:[35.011317,-0.686583]}" id="NCID0E6UAG" xlink:type="simple">0°41.195'S, 35°0.679'E</named-content></named-content>], 4800 ft, 18–19 May 1911, S.A. Neave leg. (<named-content xmlns:xlink="http://www.w3.org/1999/xlink" content-type="dwc:institutional_code" xlink:title="United Kingdom, London, The Natural History Museum" xlink:href="http://grbio.org/institution/natural-history-museum-london" xlink:type="simple">NHMUK</named-content>). UGANDA • 1 spec., Mawakota [Mawokota region <named-content xmlns:xlink="http://www.w3.org/1999/xlink" content-type="dwc:verbatimCoordinates" xlink:type="simple"><named-content content-type="geo-json" specific-use="{&#34;type&#34;:&#34;Point&#34;,&#34;coordinates&#34;:[30.211583,-0.613333]}" id="NCID0EMVAG" xlink:type="simple">0°36.800'S, 30°12.695'E</named-content></named-content>], Nov. 1931, [V.G.L.] van Someren leg. (<named-content xmlns:xlink="http://www.w3.org/1999/xlink" content-type="dwc:institutional_code" xlink:title="United Kingdom, London, The Natural History Museum" xlink:href="http://grbio.org/institution/natural-history-museum-london" xlink:type="simple">NHMUK</named-content>); 1 spec., Boy [Bay (?)], Entebbe [<named-content xmlns:xlink="http://www.w3.org/1999/xlink" content-type="dwc:verbatimCoordinates" xlink:type="simple"><named-content content-type="geo-json" specific-use="{&#34;type&#34;:&#34;Point&#34;,&#34;coordinates&#34;:[32.470267,0.054833]}" id="NCID0EZVAG" xlink:type="simple">0°3.290'N, 32°28.216'E</named-content></named-content>], 2800-4000 ft, forest within four miles of Kitabi Hill, May–Jun. 1913, C.A. Wiggins leg. (<named-content xmlns:xlink="http://www.w3.org/1999/xlink" content-type="dwc:institutional_code" xlink:title="United Kingdom, London, The Natural History Museum" xlink:href="http://grbio.org/institution/natural-history-museum-london" xlink:type="simple">NHMUK</named-content>); 1 spec., Entebbe, 14 Aug. 1911, C.C. Gowdey leg. (<named-content xmlns:xlink="http://www.w3.org/1999/xlink" content-type="dwc:institutional_code" xlink:title="United Kingdom, London, The Natural History Museum" xlink:href="http://grbio.org/institution/natural-history-museum-london" xlink:type="simple">NHMUK</named-content>); 1 spec., Prot. Entebbe, 12–20 Jan. 1912, S.A. Neave leg. (<named-content xmlns:xlink="http://www.w3.org/1999/xlink" content-type="dwc:institutional_code" xlink:title="Belgium, Tervuren, Musée Royal de l’Afrique Centrale" xlink:href="http://grbio.org/institution/royal-museum-central-africa" xlink:type="simple">RMCA</named-content>); 1 spec., Kampala [<named-content xmlns:xlink="http://www.w3.org/1999/xlink" content-type="dwc:verbatimCoordinates" xlink:type="simple"><named-content content-type="geo-json" specific-use="{&#34;type&#34;:&#34;Point&#34;,&#34;coordinates&#34;:[32.584250,0.320883]}" id="NCID0EQWAG" xlink:type="simple">0°19.253'N, 32°35.055'E</named-content></named-content>], 1–10 Jan. 1918, C.C. Gowdey leg. (<named-content xmlns:xlink="http://www.w3.org/1999/xlink" content-type="dwc:institutional_code" xlink:title="United Kingdom, London, The Natural History Museum" xlink:href="http://grbio.org/institution/natural-history-museum-london" xlink:type="simple">NHMUK</named-content>); 1 spec., Shores of L. Isolt, or Wamala [Wamala <named-content xmlns:xlink="http://www.w3.org/1999/xlink" content-type="dwc:verbatimCoordinates" xlink:type="simple"><named-content content-type="geo-json" specific-use="{&#34;type&#34;:&#34;Point&#34;,&#34;coordinates&#34;:[31.635250,0.129983]}" id="NCID0E4WAG" xlink:type="simple">0°7.799'N, 31°38.115'E</named-content></named-content>], 3800 ft, 7–8 Jan. 1912, S.A. Neave leg. (<named-content xmlns:xlink="http://www.w3.org/1999/xlink" content-type="dwc:institutional_code" xlink:title="United Kingdom, London, The Natural History Museum" xlink:href="http://grbio.org/institution/natural-history-museum-london" xlink:type="simple">NHMUK</named-content>).</p></tp:treatment-sec><tp:treatment-sec sec-type="redescription" id="SECID0EHXAG"><title>Redescription.</title><p>Body subelliptical-elongate in dorsal view with parallel sides (Fig. <xref ref-type="fig" rid="F1">1A, B</xref>), distinctly convex in lateral view; total length of the body (<abbrev xmlns:xlink="http://www.w3.org/1999/xlink" xlink:title="total body length (from apical margin of head to apex of elytra)" id="ABBRID0ERXAG" xlink:type="simple">LB</abbrev>) = 8.10 ± 0.91 mm (6.50 ≤ <abbrev xmlns:xlink="http://www.w3.org/1999/xlink" xlink:title="total body length (from apical margin of head to apex of elytra)" id="ABBRID0EVXAG" xlink:type="simple">LB</abbrev> ≤ 9.70 mm) in male, and 8.77 ± 0.65 mm (7.52 ≤ <abbrev xmlns:xlink="http://www.w3.org/1999/xlink" xlink:title="total body length (from apical margin of head to apex of elytra)" id="ABBRID0EZXAG" xlink:type="simple">LB</abbrev> ≤ 9.51 mm) in female; maximum pronotal width in the middle: <abbrev xmlns:xlink="http://www.w3.org/1999/xlink" xlink:title="maximum width of pronotum" id="ABBRID0E4XAG" xlink:type="simple">WP</abbrev> = 3.43 ± 0.29 mm (2.86 ≤ <abbrev xmlns:xlink="http://www.w3.org/1999/xlink" xlink:title="maximum width of pronotum" id="ABBRID0EBYAG" xlink:type="simple">WP</abbrev> ≤ 3.78 mm) in male, and 3.71 ± 0.25 mm (3.30 ≤ <abbrev xmlns:xlink="http://www.w3.org/1999/xlink" xlink:title="maximum width of pronotum" id="ABBRID0EFYAG" xlink:type="simple">WP</abbrev> ≤ 3.98 mm) in female; maximum width of elytra in the middle: <abbrev xmlns:xlink="http://www.w3.org/1999/xlink" xlink:title="maximum width of elytra combined" id="ABBRID0EJYAG" xlink:type="simple">WE</abbrev> = 4.37 ± 0.37 mm (3.69 ≤ <abbrev xmlns:xlink="http://www.w3.org/1999/xlink" xlink:title="maximum width of elytra combined" id="ABBRID0ENYAG" xlink:type="simple">WE</abbrev> ≤ 4.85 mm) in male, and <abbrev xmlns:xlink="http://www.w3.org/1999/xlink" xlink:title="maximum width of elytra combined" id="ABBRID0ERYAG" xlink:type="simple">WE</abbrev> = 4.94 ± 0.42 mm (4.46 ≤ <abbrev xmlns:xlink="http://www.w3.org/1999/xlink" xlink:title="maximum width of elytra combined" id="ABBRID0EVYAG" xlink:type="simple">WE</abbrev> ≤ 5.72 mm) in female; <abbrev xmlns:xlink="http://www.w3.org/1999/xlink" xlink:title="maximum width of elytra combined" id="ABBRID0EZYAG" xlink:type="simple">WE</abbrev>/<abbrev xmlns:xlink="http://www.w3.org/1999/xlink" xlink:title="maximum width of pronotum" id="ABBRID0E4YAG" xlink:type="simple">WP</abbrev> = 1.27 ± 0.04 (1.22 ≤ <abbrev xmlns:xlink="http://www.w3.org/1999/xlink" xlink:title="maximum width of elytra combined" id="ABBRID0EBZAG" xlink:type="simple">WE</abbrev>/<abbrev xmlns:xlink="http://www.w3.org/1999/xlink" xlink:title="maximum width of pronotum" id="ABBRID0EFZAG" xlink:type="simple">WP</abbrev> ≤ 1.33) in male, and <abbrev xmlns:xlink="http://www.w3.org/1999/xlink" xlink:title="maximum width of elytra combined" id="ABBRID0EJZAG" xlink:type="simple">WE</abbrev>/<abbrev xmlns:xlink="http://www.w3.org/1999/xlink" xlink:title="maximum width of pronotum" id="ABBRID0ENZAG" xlink:type="simple">WP</abbrev> = 1.33 ± 0.05 (1.29 ≤ <abbrev xmlns:xlink="http://www.w3.org/1999/xlink" xlink:title="maximum width of elytra combined" id="ABBRID0ERZAG" xlink:type="simple">WE</abbrev>/<abbrev xmlns:xlink="http://www.w3.org/1999/xlink" xlink:title="maximum width of pronotum" id="ABBRID0EVZAG" xlink:type="simple">WP</abbrev> ≤ 1.44) in female.</p><p>Head and pronotum yellowish (Fig. <xref ref-type="fig" rid="F1">1A, B, D</xref>); elytra reddish brown; scutellum paler than elytra, often of the same colour as the pronotum or slightly darker; underside yellowish to pale brown; mouthparts yellowish, with black distal part of mandibles; antennae and legs with two colour patterns: both antennae and legs rather homogenous, yellowish to reddish brown, at most with slightly paler tarsi; antennal segments 1–4 yellowish and 5–11 blackish, and legs mostly blackish with the exception of femora, paler in their proximal part. Head (Fig. <xref ref-type="fig" rid="F1">1E</xref>) with smooth to micropunctate surface and sparse, rounded punctures, denser on vertex and near the inner ocular margins; frontal grooves and frontal calli barely distinguishable; frontal carina wide, not raised; eyes large, ovoidal; interantennal space as wide as ~ 2/3 the length of the first antennomere. Antennae (Fig. <xref ref-type="fig" rid="F1">1A, B</xref>) filiform, longer than 1/2 the body length: <abbrev xmlns:xlink="http://www.w3.org/1999/xlink" xlink:title="length of antennae" id="ABBRID0EH1AG" xlink:type="simple">LAN</abbrev> = 6.07 ± 0.44 mm (5.43 ≤ <abbrev xmlns:xlink="http://www.w3.org/1999/xlink" xlink:title="length of antennae" id="ABBRID0EL1AG" xlink:type="simple">LAN</abbrev> ≤ 6.69 mm) in male, and 5.62 ± 0.39 mm (5.04 ≤ <abbrev xmlns:xlink="http://www.w3.org/1999/xlink" xlink:title="length of antennae" id="ABBRID0EP1AG" xlink:type="simple">LAN</abbrev> ≤ 6.31 mm) in female, and <abbrev xmlns:xlink="http://www.w3.org/1999/xlink" xlink:title="length of antennae" id="ABBRID0ET1AG" xlink:type="simple">LAN</abbrev>/<abbrev xmlns:xlink="http://www.w3.org/1999/xlink" xlink:title="total body length (from apical margin of head to apex of elytra)" id="ABBRID0EX1AG" xlink:type="simple">LB</abbrev> = 0.75 ± 0.05 (0.65 ≤ <abbrev xmlns:xlink="http://www.w3.org/1999/xlink" xlink:title="length of antennae" id="ABBRID0E21AG" xlink:type="simple">LAN</abbrev>/<abbrev xmlns:xlink="http://www.w3.org/1999/xlink" xlink:title="total body length (from apical margin of head to apex of elytra)" id="ABBRID0E61AG" xlink:type="simple">LB</abbrev> ≤ 0.84) in male, and 0.64 ± 0.03 (0.60 ≤ <abbrev xmlns:xlink="http://www.w3.org/1999/xlink" xlink:title="length of antennae" id="ABBRID0ED2AG" xlink:type="simple">LAN</abbrev>/<abbrev xmlns:xlink="http://www.w3.org/1999/xlink" xlink:title="total body length (from apical margin of head to apex of elytra)" id="ABBRID0EH2AG" xlink:type="simple">LB</abbrev> ≤ 0.68) in female. <abbrev xmlns:xlink="http://www.w3.org/1999/xlink" xlink:title="numerical sequence from base to apex of each antennomere, proportional to the length of the first antennomere" id="ABBRID0EL2AG" xlink:type="simple">LA</abbrev> = 100:42:83:92:117:117:117:108:100:92:125 in male, and 100:42:83:83:108:100:100:92:83:83:117 in female. Pronotum (Fig. <xref ref-type="fig" rid="F1">1D</xref>) distinctly transverse: <abbrev xmlns:xlink="http://www.w3.org/1999/xlink" xlink:title="medial length of pronotum" id="ABBRID0ET2AG" xlink:type="simple">LP</abbrev> = 1.79 ± 0.17 mm (1.50 ≤ <abbrev xmlns:xlink="http://www.w3.org/1999/xlink" xlink:title="medial length of pronotum" id="ABBRID0EX2AG" xlink:type="simple">LP</abbrev> ≤ 1.94 mm) in male, and 1.85 ± 0.12 mm (1.65 ≤ <abbrev xmlns:xlink="http://www.w3.org/1999/xlink" xlink:title="medial length of pronotum" id="ABBRID0E22AG" xlink:type="simple">LP</abbrev> ≤ 2.04 mm) in female, and <abbrev xmlns:xlink="http://www.w3.org/1999/xlink" xlink:title="maximum width of pronotum" id="ABBRID0E62AG" xlink:type="simple">WP</abbrev>/<abbrev xmlns:xlink="http://www.w3.org/1999/xlink" xlink:title="medial length of pronotum" id="ABBRID0ED3AG" xlink:type="simple">LP</abbrev> = 1.91 ± 0.06 (1.80 ≤ <abbrev xmlns:xlink="http://www.w3.org/1999/xlink" xlink:title="maximum width of pronotum" id="ABBRID0EH3AG" xlink:type="simple">WP</abbrev>/<abbrev xmlns:xlink="http://www.w3.org/1999/xlink" xlink:title="medial length of pronotum" id="ABBRID0EL3AG" xlink:type="simple">LP</abbrev> ≤ 2.00) in male, and 2.01 ± 0.03 (1.95 ≤ <abbrev xmlns:xlink="http://www.w3.org/1999/xlink" xlink:title="maximum width of pronotum" id="ABBRID0EP3AG" xlink:type="simple">WP</abbrev>/<abbrev xmlns:xlink="http://www.w3.org/1999/xlink" xlink:title="medial length of pronotum" id="ABBRID0ET3AG" xlink:type="simple">LP</abbrev> ≤ 2.05) in female; lateral margins slightly convergent anteriorly, moderately to distinctly curved, moderately expanded, visible in dorsal view; basal margin moderately arched; surface smooth to micropunctate; main punctation formed by rounded punctures, clearly impressed, quite sparse and irregularly distributed. Scutellum subtriangular, laterally rounded. Elytra (Fig. <xref ref-type="fig" rid="F1">1A, B, D</xref>) subparallel, clearly longer than wide, jointly rounded apically. <abbrev xmlns:xlink="http://www.w3.org/1999/xlink" xlink:title="length of elytra" id="ABBRID0E23AG" xlink:type="simple">LE</abbrev> = 6.57 ± 0.54 mm (5.43 ≤ <abbrev xmlns:xlink="http://www.w3.org/1999/xlink" xlink:title="length of elytra" id="ABBRID0E63AG" xlink:type="simple">LE</abbrev> ≤ 7.23 mm) in male, and 7.21 ± 0.48 mm (6.40 ≤ <abbrev xmlns:xlink="http://www.w3.org/1999/xlink" xlink:title="length of elytra" id="ABBRID0ED4AG" xlink:type="simple">LE</abbrev> ≤ 7.86 mm) in female; <abbrev xmlns:xlink="http://www.w3.org/1999/xlink" xlink:title="maximum width of elytra combined" id="ABBRID0EH4AG" xlink:type="simple">WE</abbrev>/<abbrev xmlns:xlink="http://www.w3.org/1999/xlink" xlink:title="length of elytra" id="ABBRID0EL4AG" xlink:type="simple">LE</abbrev> = 0.67 ± 0.02 (0.63 ≤ <abbrev xmlns:xlink="http://www.w3.org/1999/xlink" xlink:title="maximum width of elytra combined" id="ABBRID0EP4AG" xlink:type="simple">WE</abbrev>/<abbrev xmlns:xlink="http://www.w3.org/1999/xlink" xlink:title="length of elytra" id="ABBRID0ET4AG" xlink:type="simple">LE</abbrev> ≤ 0.70) in male, and 0.68 ± 0.02 (0.66 ≤ <abbrev xmlns:xlink="http://www.w3.org/1999/xlink" xlink:title="maximum width of elytra combined" id="ABBRID0EX4AG" xlink:type="simple">WE</abbrev>/<abbrev xmlns:xlink="http://www.w3.org/1999/xlink" xlink:title="length of elytra" id="ABBRID0E24AG" xlink:type="simple">LE</abbrev> ≤ 0.73) in female; <abbrev xmlns:xlink="http://www.w3.org/1999/xlink" xlink:title="length of elytra" id="ABBRID0E64AG" xlink:type="simple">LE</abbrev>/<abbrev xmlns:xlink="http://www.w3.org/1999/xlink" xlink:title="medial length of pronotum" id="ABBRID0ED5AG" xlink:type="simple">LP</abbrev> = 3.66 ± 0.12 (3.50 ≤ <abbrev xmlns:xlink="http://www.w3.org/1999/xlink" xlink:title="length of elytra" id="ABBRID0EH5AG" xlink:type="simple">LE</abbrev>/<abbrev xmlns:xlink="http://www.w3.org/1999/xlink" xlink:title="medial length of pronotum" id="ABBRID0EL5AG" xlink:type="simple">LP</abbrev> ≤ 3.91) in male, and 3.90 ± 0.09 (3.80 ≤ <abbrev xmlns:xlink="http://www.w3.org/1999/xlink" xlink:title="length of elytra" id="ABBRID0EP5AG" xlink:type="simple">LE</abbrev>/<abbrev xmlns:xlink="http://www.w3.org/1999/xlink" xlink:title="medial length of pronotum" id="ABBRID0ET5AG" xlink:type="simple">LP</abbrev> ≤ 4.05) in female. Lateral margins finely bordered, indistinctly visible in dorsal view; surface very finely micropunctate or microwrinkled; main punctation clearly impressed, dense, variably arranged in numerous rows or bands, or almost confused. Humeral calli distinctly raised. Macropterous. Posterior femora moderately swollen (<abbrev xmlns:xlink="http://www.w3.org/1999/xlink" xlink:title="maximum width of hind femora" id="ABBRID0EX5AG" xlink:type="simple">WF</abbrev>/<abbrev xmlns:xlink="http://www.w3.org/1999/xlink" xlink:title="maximum length of hind femora" id="ABBRID0E25AG" xlink:type="simple">LF</abbrev> = 0.44 ± 0.01); apical spur of hind tibiae very short; first tarsomere of fore- and middle legs clearly enlarged in male. Median lobe of the aedeagus (Fig. <xref ref-type="fig" rid="F1">1F</xref>) in ventral view: outline mostly subparallel with slightly sinuate margins, and narrower subapical part; apex truncated, distinctly expanded laterally; surface smooth, concave laterally and prominent medially in the apical third; in lateral view median lobe distinctly curved, with slightly sinuate outline; dorsal ligula formed by a wide central lobe, and two shorter and thinner lateral lobes, with base at apical ~ 1/3; <abbrev xmlns:xlink="http://www.w3.org/1999/xlink" xlink:title="length of median lobe of the aedeagus" id="ABBRID0ED6AG" xlink:type="simple">LAED</abbrev> = 2.26 ± 0.10 mm (2.13 ≤ <abbrev xmlns:xlink="http://www.w3.org/1999/xlink" xlink:title="length of median lobe of the aedeagus" id="ABBRID0EH6AG" xlink:type="simple">LAED</abbrev> ≤ 2.43 mm); <abbrev xmlns:xlink="http://www.w3.org/1999/xlink" xlink:title="length of elytra" id="ABBRID0EL6AG" xlink:type="simple">LE</abbrev>/<abbrev xmlns:xlink="http://www.w3.org/1999/xlink" xlink:title="length of median lobe of the aedeagus" id="ABBRID0EP6AG" xlink:type="simple">LAED</abbrev> = 2.90 ± 0.19 (2.55 ≤ <abbrev xmlns:xlink="http://www.w3.org/1999/xlink" xlink:title="length of elytra" id="ABBRID0ET6AG" xlink:type="simple">LE</abbrev>/<abbrev xmlns:xlink="http://www.w3.org/1999/xlink" xlink:title="length of median lobe of the aedeagus" id="ABBRID0EX6AG" xlink:type="simple">LAED</abbrev> ≤ 3.17). Basal part of the spermatheca (Fig. <xref ref-type="fig" rid="F1">1G</xref>) subovate, abruptly narrowing towards the ductus insertion; ductus short, thick, uncoiled, ventrally inserted; distal part of the spermatheca clearly bent towards the basal part, thin, acute apically; <abbrev xmlns:xlink="http://www.w3.org/1999/xlink" xlink:title="maximum length of spermatheca, including ductus" id="ABBRID0E66AG" xlink:type="simple">LSP</abbrev> = 0.93 ± 0.05 mm (0.87 ≤ <abbrev xmlns:xlink="http://www.w3.org/1999/xlink" xlink:title="maximum length of spermatheca, including ductus" id="ABBRID0EDABG" xlink:type="simple">LSP</abbrev> ≤ 1.02 mm); <abbrev xmlns:xlink="http://www.w3.org/1999/xlink" xlink:title="length of elytra" id="ABBRID0EHABG" xlink:type="simple">LE</abbrev>/<abbrev xmlns:xlink="http://www.w3.org/1999/xlink" xlink:title="maximum length of spermatheca, including ductus" id="ABBRID0ELABG" xlink:type="simple">LSP</abbrev> = 7.78 ± 0.25 (7.33 ≤ <abbrev xmlns:xlink="http://www.w3.org/1999/xlink" xlink:title="length of elytra" id="ABBRID0EPABG" xlink:type="simple">LE</abbrev>/<abbrev xmlns:xlink="http://www.w3.org/1999/xlink" xlink:title="maximum length of spermatheca, including ductus" id="ABBRID0ETABG" xlink:type="simple">LSP</abbrev> ≤ 8.11).</p></tp:treatment-sec><tp:treatment-sec sec-type="distribution" id="SECID0EXABG"><title>Distribution.</title><p>Cameroon, Central African Republic, Democratic Republic of the Congo, Gabon, Ivory Coast, Kenya, Republic of South Africa, Togo, Uganda (Fig. <xref ref-type="fig" rid="F1">1C</xref>).</p></tp:treatment-sec><tp:treatment-sec sec-type="Ecological notes" id="SECID0EBBBG"><title>Ecological notes.</title><p>Ecology, including host plant, unknown.</p></tp:treatment-sec><tp:treatment-sec><!--Section generated to contain objects referenced in tp:taxon-treatment.--><fig id="F1" position="float" orientation="portrait"><object-id xmlns:xlink="http://www.w3.org/1999/xlink" content-type="doi" xlink:type="simple">10.3897/zookeys.1228.139654.figure1</object-id><object-id xmlns:xlink="http://www.w3.org/1999/xlink" content-type="arpha" xlink:type="simple">057E43EF-16EA-5F5F-AB92-7D7B47B24E8F</object-id><label>Figure 1.</label><caption><p><italic><tp:taxon-name><tp:taxon-name-part taxon-name-part-type="genus" reg="Afrotropicaltica">Afrotropicaltica</tp:taxon-name-part><tp:taxon-name-part taxon-name-part-type="species" reg="fulvipennis">fulvipennis</tp:taxon-name-part></tp:taxon-name></italic> (Jacoby) comb. nov. <bold>A</bold> lectotype of <italic><tp:taxon-name><tp:taxon-name-part taxon-name-part-type="genus" reg="Blepharida">Blepharida</tp:taxon-name-part><tp:taxon-name-part taxon-name-part-type="species" reg="favareli">favareli</tp:taxon-name-part></tp:taxon-name></italic> Achard, male, Ogooué, Sam-Kita, habitus <bold>B</bold> holotype of <italic><tp:taxon-name><tp:taxon-name-part taxon-name-part-type="genus" reg="Cladocera">Cladocera</tp:taxon-name-part><tp:taxon-name-part taxon-name-part-type="species" reg="fulvipennis">fulvipennis</tp:taxon-name-part></tp:taxon-name></italic> Jacoby, male, habitus <bold>C</bold> distribution <bold>D</bold> head, pronotum, and base of elytra, male, Cameroun, Victoria <bold>E</bold> head, Republique du Congo, P.N. d’Odzala, Mbandza <bold>F</bold> median lobe of the aedeagus, from left to right in ventral, dorsal, and lateral view, Republique du Congo, P.N. d’Odzala, Mbandza <bold>G</bold> spermatheca, paralectotype of <italic><tp:taxon-name><tp:taxon-name-part taxon-name-part-type="genus" reg="Blepharida">Blepharida</tp:taxon-name-part><tp:taxon-name-part taxon-name-part-type="species" reg="favareli">favareli</tp:taxon-name-part></tp:taxon-name></italic> Achard, Democratic Republic of the Congo, Eala <bold>H</bold> metafemoral extensor tendon, Camerun, Victoria. Abbreviations: am: apical margin; bav: basal angle of the ventral lobe; dba: dorsal-basal angle; dl: dorsal lobe; dmv: dorsal margin of the ventral lobe; ea: extended arm; vba: ventral-basal angle; vl: ventral lobe. Scale bars: 3 mm (<bold>A</bold>, <bold>B</bold>); 1 mm (<bold>D</bold>, <bold>E</bold>, <bold>F</bold>, <bold>G</bold>); 500 μm (<bold>H</bold>).</p></caption><graphic xmlns:xlink="http://www.w3.org/1999/xlink" xlink:href="zookeys-1228-139_article-139654__-g001.jpg" position="float" orientation="portrait" xlink:type="simple" id="oo_1256704.jpg"><uri content-type="original_file" xlink:type="simple">https://binary.pensoft.net/fig/1256704</uri></graphic></fig></tp:treatment-sec><ref-list><ref id="B2"><mixed-citation xmlns:xlink="http://www.w3.org/1999/xlink" xlink:type="simple"><person-group><name name-style="western"><surname>Achard</surname><given-names>J</given-names></name></person-group> (<year>1922</year>) <article-title>Descriptions de nouveaux <tp:taxon-name><tp:taxon-name-part taxon-name-part-type="tribe">Halticini</tp:taxon-name-part></tp:taxon-name> (Col. <tp:taxon-name><tp:taxon-name-part taxon-name-part-type="family">Chrysomelidae</tp:taxon-name-part></tp:taxon-name>).</article-title><source>Fragments Entomologiques</source><volume>27</volume>(<issue>3</issue>): <fpage>3</fpage>–<lpage>10</lpage>. <ext-link xlink:type="simple" ext-link-type="doi" xlink:href="10.3406/bsef.1922.26922">https://doi.org/10.3406/bsef.1922.26922</ext-link></mixed-citation></ref><ref id="B15"><mixed-citation xmlns:xlink="http://www.w3.org/1999/xlink" xlink:type="simple"><person-group><name name-style="western"><surname>Bryant</surname><given-names>GE</given-names></name></person-group> (<year>1942</year>) <article-title>New species of <italic><tp:taxon-name><tp:taxon-name-part taxon-name-part-type="genus">Polyclada</tp:taxon-name-part></tp:taxon-name></italic> (<tp:taxon-name><tp:taxon-name-part taxon-name-part-type="order">Coleoptera</tp:taxon-name-part></tp:taxon-name>, <tp:taxon-name><tp:taxon-name-part taxon-name-part-type="subfamily">Halticinae</tp:taxon-name-part></tp:taxon-name>) from Africa. Proceedings of the Royal Entomological Society of London.</article-title><source>Series B, Taxonomy</source><volume>11</volume>(<issue>11</issue>): <fpage>161</fpage>–<lpage>165</lpage>. <ext-link xlink:href="10.1111/j.1365-3113.1942.tb00716.x" ext-link-type="doi" xlink:type="simple">https://doi.org/10.1111/j.1365-3113.1942.tb00716.x</ext-link></mixed-citation></ref><ref id="B7"><mixed-citation xmlns:xlink="http://www.w3.org/1999/xlink" xlink:type="simple"><person-group><name name-style="western"><surname>Bechyné</surname><given-names>J</given-names></name></person-group> (<year>1960</year>) <article-title><tp:taxon-name><tp:taxon-name-part taxon-name-part-type="family">Alticidae</tp:taxon-name-part></tp:taxon-name> (<tp:taxon-name><tp:taxon-name-part taxon-name-part-type="order">Coleoptera</tp:taxon-name-part></tp:taxon-name>, <tp:taxon-name><tp:taxon-name-part taxon-name-part-type="superfamily">Phytophagoidea</tp:taxon-name-part></tp:taxon-name>). Exploration du Parc National de l’Upemba. I. Miss. G.F.</article-title><source>de Witte</source><volume>59</volume>(<issue>3</issue>): <fpage>39</fpage>–<lpage>114</lpage>.</mixed-citation></ref><ref id="B61"><mixed-citation xmlns:xlink="http://www.w3.org/1999/xlink" xlink:type="simple"><person-group><name name-style="western"><surname>Scherer</surname><given-names>G</given-names></name></person-group> (<year>1969</year>) <article-title>Contributions à la connaissance de la faune entomologique de la Côte d’Ivoire (L. Decelle, 1961–1964) XLIII. <tp:taxon-name><tp:taxon-name-part taxon-name-part-type="order">Coleoptera</tp:taxon-name-part></tp:taxon-name><tp:taxon-name><tp:taxon-name-part taxon-name-part-type="family">Chrysomelidae</tp:taxon-name-part></tp:taxon-name><tp:taxon-name><tp:taxon-name-part taxon-name-part-type="subfamily">Alticinae</tp:taxon-name-part></tp:taxon-name>. Annales du Musée Royale de l’Afrique Centrale, Tervuren (Ser. 8, Zool.</article-title><source>)</source><volume>175</volume>: <fpage>365</fpage>–<lpage>371</lpage>.</mixed-citation></ref><ref id="B60"><mixed-citation xmlns:xlink="http://www.w3.org/1999/xlink" xlink:type="simple"><person-group><name name-style="western"><surname>Scherer</surname><given-names>G</given-names></name></person-group> (<year>1962</year>) <article-title>Beitrag zur kenntnis der Alticiden-fauna Zentral-Afrikas (<tp:taxon-name><tp:taxon-name-part taxon-name-part-type="order">Coleoptera</tp:taxon-name-part></tp:taxon-name><tp:taxon-name><tp:taxon-name-part taxon-name-part-type="family">Chrysomelidae</tp:taxon-name-part></tp:taxon-name><tp:taxon-name><tp:taxon-name-part taxon-name-part-type="subfamily">Alticinae</tp:taxon-name-part></tp:taxon-name>). Annales du Musée Royale de l’Afrique Centrale, Tervuren (Ser. 8, Zool.</article-title><source>)</source><volume>113</volume>: <fpage>1</fpage>–<lpage>82</lpage>.</mixed-citation></ref><ref id="B62"><mixed-citation xmlns:xlink="http://www.w3.org/1999/xlink" xlink:type="simple"><person-group><name name-style="western"><surname>Scherer</surname><given-names>G</given-names></name></person-group> (<year>1972</year>) <article-title><tp:taxon-name><tp:taxon-name-part taxon-name-part-type="order">Coleoptera</tp:taxon-name-part></tp:taxon-name> aus Nordostafrika. <tp:taxon-name><tp:taxon-name-part taxon-name-part-type="family">Chrysomelidae</tp:taxon-name-part></tp:taxon-name>: <tp:taxon-name><tp:taxon-name-part taxon-name-part-type="subfamily">Alticinae</tp:taxon-name-part></tp:taxon-name>.</article-title><source>Notulae Entomologicae</source><volume>52</volume>: <fpage>1</fpage>–<lpage>17</lpage>.</mixed-citation></ref><ref id="B52"><mixed-citation xmlns:xlink="http://www.w3.org/1999/xlink" xlink:type="simple"><person-group><name name-style="western"><surname>Laboissière</surname><given-names>V</given-names></name></person-group> (<year>1941</year>) <article-title>Observations sur les <tp:taxon-name><tp:taxon-name-part taxon-name-part-type="subfamily">Halticinae</tp:taxon-name-part></tp:taxon-name> de la Collection du Musée du Congo et descriptions d’espèces nouvelles.</article-title><source>Revue de Zoologie et de Botanique Africaines</source><volume>34</volume>(<issue>2</issue>): <fpage>236</fpage>–<lpage>263</lpage>.</mixed-citation></ref><ref id="B11"><mixed-citation xmlns:xlink="http://www.w3.org/1999/xlink" xlink:type="simple"><person-group><name name-style="western"><surname>Biondi</surname><given-names>M</given-names></name><name name-style="western"><surname>Frasca</surname><given-names>R</given-names></name><name name-style="western"><surname>Grobbelaar</surname><given-names>E</given-names></name><name name-style="western"><surname>D’Alessandro</surname><given-names>P</given-names></name></person-group> (<year>2017</year>) <article-title>Supraspecific taxonomy of the flea beetle genus <italic><tp:taxon-name><tp:taxon-name-part taxon-name-part-type="genus">Blepharida</tp:taxon-name-part></tp:taxon-name></italic> Chevrolat, 1836 (<tp:taxon-name><tp:taxon-name-part taxon-name-part-type="order">Coleoptera</tp:taxon-name-part></tp:taxon-name>: <tp:taxon-name><tp:taxon-name-part taxon-name-part-type="family">Chrysomelidae</tp:taxon-name-part></tp:taxon-name>) in the Afrotropical Region and description of <tp:taxon-name><tp:taxon-name-part taxon-name-part-type="genus"/><tp:taxon-name-part taxon-name-part-type="subgenus">Afroblepharida</tp:taxon-name-part></tp:taxon-name> subgen. nov.</article-title><source>Insect Systematics &amp; Evolution</source><volume>48</volume>: <fpage>97</fpage>–<lpage>155</lpage><ext-link xlink:href="10.1163/1876312X-48022152" ext-link-type="doi" xlink:type="simple">https://doi.org/10.1163/1876312X-48022152</ext-link></mixed-citation></ref></ref-list></tp:taxon-treatment>
